# Supplementary material for: Insights into the Steps of Breast Cancer–Brain Metastases Development: Tumor Cell Interactions with the Blood–Brain Barrier
Source: Int J Mol Sci. 2022 Feb 8;23(3):1900. doi: 10.3390/ijms23031900 (PMC8836543; doi:10.3390/ijms23031900)
Supplement: Supplementary file 1 [file ijms-23-01900-s001.zip]

Archive with 3 entries (3 files):
- Figure S1.jpg
- Supplementary materials & methods.pdf
- Table S1.xlsx
